# Supplementary material for: Differential Expression Genes of the Head Kidney and Spleen in Streptococcus iniae-Infected East Asian Fourfinger Threadfin Fish (Eleutheronema tetradactylum)
Source: Int J Mol Sci. 2023 Feb 14;24(4):3832. doi: 10.3390/ijms24043832 (PMC9958670; doi:10.3390/ijms24043832)
Supplement: Supplementary file 1 [file ijms-24-03832-s001.zip]

Archive with 1 entries (1 files):
- ijms-2160746-supplementary.pdf
